# Supplementary material for: Sugammadex and Acceleromyography Used During a Lensectomy in a Sea Lion (Zalophus californianus)
Source: Animals (Basel). 2025 Sep 28;15(19):2831. doi: 10.3390/ani15192831 (PMC12524313; doi:10.3390/ani15192831)
Supplement: Supplementary file 1 [file animals-15-02831-s001.zip › Table S2.csv]

Time / Interval	TOF Count	TOF Ratio (%)
12:55:00	4/4	100
12:55–12:57	4/4	100
12:57:00	3/4	64
12:57–12:58	3/4	64
12:58:00	2/4	20
12:58 (later)	0/4	0
12:58–13:42	0/4	0
13:42:00	1/4	10
13:42–13:46	1/4	10
13:46:00	2/4	20
13:46–13:55	2/4	20
13:55:00	3/4	30
13:55–14:00	3/4	30
14:00:00	3/4	35
14:00–14:15	3/4	35
14:15:00	4/4	38
14:15–14:18	4/4	38
14:18:00	4/4	38
14:18–14:19	4/4	38
14:19:00	1/4	25
14:19–14:20	1/4	25
14:20:00	0/4	0
14:20–14:55	0/4	0
14:55:00	1/4	10
14:55–15:06	1/4	10
15:06:00	2/4	20
15:06–15:07	2/4	20
15:07:00	4/4	90
15:07–15:08	4/4	90
15:08:00	3/4	60
15:08–15:09	3/4	60
15:09:00	4/4	90
15:09–15:14:30	4/4	90
15:14:30	4/4	115
15:14:30–15:15	4/4	115
15:15:00	4/4	>90
